# Supplementary material for: Vaccines Against Urban Epidemic Arboviruses: The State of the Art
Source: Viruses. 2025 Mar 6;17(3):382. doi: 10.3390/v17030382 (PMC11945797; doi:10.3390/v17030382)
Supplement: Supplementary file 1 [file viruses-17-00382-s001.zip]

Archive with 1 entries (1 files):
- viruses-3481575-supplementary.pdf
